# Supplementary material for: The RNA-binding protein QKI suppresses tumorigenesis of clear cell renal cell carcinoma by regulating the expression of HIF-1α
Source: J Cancer. 2020 Jan 1;11(6):1359–70. doi: 10.7150/jca.36083 (PMC6995368; doi:10.7150/jca.36083)
Supplement: Supplementary file 1 — Table S1. [file jcav11p1359s1.xls]

## Sheet: 详细病理资料
tumor（positive rate）	tumor(intensive of dye）	tumor (dye of location)	matched adjacent tissue(dye of location)	time of operation	survival state	follow-up time	survival time	pathological type	fuhrman nuclei grade	tumor volume	tumor location	T	pTNM stage
negative	negative	negative	cytoplasm	2006-07-31	survival	2012.9	73	clear cell renal cell carcinoma	Ⅱ	8×6×5cm	right kidney	T2a	2
10%-25%	weak positive	nuclei	nuclei，cytoplasm	2006-08-08	survival	2012.9	73	clear cell renal cell carcinoma	Ⅰ	6.5×6.5cm	left kidney	T1b	1
10%-25%	weak positive	nuclei	nuclei，cytoplasm	2006-08-16	survival	2012.9	73	clear cell renal cell carcinoma	Ⅱ	6.5×4.5×4cm	left kidney	T1b	1
5%-10%	positive	nuclei	nuclei	2006-08-25	death	2009-08-22	36	clear cell renal cell carcinoma	Ⅰ	2.7×2.1×2cm	right kidney	T1a	1
10%-25%	weak positive	nuclei	cytoplasm	2006-10-13	survival	2012.9	71	clear cell renal cell carcinoma	Ⅰ	9×8×6cm	right kidney	T2a	2
negative	negative	negative	nuclei，cytoplasm	2006.10	death	2007-04-28	6	clear cell renal cell carcinoma	Ⅲ	7.5×6×6cm	left kidney	T2a	2
negative	negative	negative	nuclei，cytoplasm	2006-10-11	survival	2012.9	71	clear cell renal cell carcinoma	Ⅱ	4×3.7×3.5cm	left kidney	T1a	1
10%-25%	weak positive	nuclei	nuclei	2006-10-24	survival	2012.9	71	clear cell renal cell carcinoma	Ⅱ	10×6×5cm	left kidney	T2a	2
10%-25%	negative	negative	nuclei	2006.10	survival	2012.9	71	clear cell renal cell carcinoma	Ⅱ	8×7.5×6.5cm	right kidney	T2a	2
25%-50%	negative	negative	nuclei，cytoplasm	2006-11-01	survival	2012.9	70	clear cell renal cell carcinoma	Ⅰ	5.5×4×5cm	left kidney	T1b	1
negative	negative	negative	cytoplasm	2006-11-03	survival	2012.9	70	clear cell renal cell carcinoma	Ⅱ	6×5×5cm	right kidney	T1b	1
negative	negative	negative	cytoplasm	2006-11-22	survival	2012.9	70	clear cell renal cell carcinoma	Ⅱ	5×5×4cm	left kidney	T1b	1
10%-25%	weak positive	nuclei	nuclei	2006-11-20	survival	2012.9	70	clear cell renal cell carcinoma	Ⅱ	5×4.5×4cm	right kidney	T1b	1
0-5%	weak positive	nuclei	nuclei，cytoplasm	2006-11-03	death	2009-07-15	32	clear cell renal cell carcinoma	Ⅰ	4×3×3cm	left kidney	T1a	1
negative	negative	negative	nuclei	2006.11	death	2012-06-27	67	clear cell renal cell carcinoma	Ⅲ	8×7×6cm	left kidney	T2a	2
10%-25%	negative	negative	nuclei，cytoplasm	2006.11	survival	2012.9	70	clear cell renal cell carcinoma	Ⅰ	3×2.5×2cm	right kidney	T1a	1
10%-25%	negative	negative	cytoplasm	2006-11-24	survival	2012.9	70	clear cell renal cell carcinoma	Ⅰ	2.5×2.5×2cm	left kidney	T1a	1
0-5%	positive	nuclei	nuclei	2006-11-29	survival	2012.9	70	clear cell renal cell carcinoma	Ⅱ	3.5×2×2cm	right kidney	T1a	1
25%-50%	weak positive	nuclei，cytoplasm	nuclei	2006-11-29	survival	2012.9	70	clear cell renal cell carcinoma	Ⅱ	2×1.7×1.5cm	left kidney	T1a	1
0-5%	weak positive	nuclei	nuclei	2006.11	survival	2012.9	70	clear cell renal cell carcinoma	Ⅱ	7×6.5×6cm	left kidney	T1b	1
10%-25%	weak positive	nuclei	cytoplasm	2006-12-08	death	2010-05-17	41	clear cell renal cell carcinoma	Ⅱ	8×7×6cm	right kidney	T2a	2
negative	negative	negative	negative	2006.12	death	2012-01-05	61	clear cell renal cell carcinoma	Ⅱ	7×5×4cm	left kidney	T1b	1
0-5%	weak positive	nuclei	nuclei	2006-12-14	death	2007-02-03	2	clear cell renal cell carcinoma	Ⅰ	4×3.5×3.5cm	left kidney	T1a	1
10%-25%	weak positive	nuclei	cytoplasm	2006.12	survival	2012.9	69	clear cell renal cell carcinoma	Ⅰ	3×2.5×1.5，5×3×2.5cm	right kidney	T1b	1
10%-25%	weak positive	nuclei，cytoplasm	nuclei	2007.1	survival	2012.9	68	clear cell renal cell carcinoma	Ⅱ	3.5×3×1cm	right kidney	T1a	1
0-5%	positive	nuclei	nuclei，cytoplasm	2007.1	death	2007-09-03	8	clear cell renal cell carcinoma	Ⅲ	4×4×3cm	left kidney	T1a	3
negative	negative	negative	nuclei	2007.1	survival	2012.9	68	clear cell renal cell carcinoma	Ⅱ	10×10×8.2cm	left kidney	T2a	2
negative	negative	negative	cytoplasm	2007-01-19	survival	2012.9	68	clear cell renal cell carcinoma	Ⅲ	14×10×7cm	left kidney	T2b	2
10%-25%	positive	nuclei	nuclei	2007-01-24	survival	2012.9	68	clear cell renal cell carcinoma	Ⅱ	10×10×8.2cm	right kidney	T2a	2
0-5%	positive	nuclei	nuclei	2007.2	death	2007-10-19	8	clear cell renal cell carcinoma	Ⅲ	0.2-2.5×1.5×1cm	left kidney	T3	3
0-5%	weak positive	nuclei	cytoplasm	2007-02-14	death	2009-12-11	34	clear cell renal cell carcinoma	Ⅱ	7×7×4cm	left kidney	T1b	1
0-5%	weak positive	nuclei	nuclei	2007-03-02	survival	2012.9	66	clear cell renal cell carcinoma	Ⅲ	7×6×4.5cm	left kidney	T1b	1
10%-25%	negative	negative	nuclei	2007.3	survival	2012.9	66	clear cell renal cell carcinoma	Ⅰ	4×3.5×3cm	left kidney	T1a	1
10%-25%	positive	nuclei	nuclei，cytoplasm	2007.3	survival	2012.9	66	clear cell renal cell carcinoma	Ⅱ	2.5×2.5×2.5cm	left kidney	T1a	1
10%-25%	weak positive	nuclei	cytoplasm	2007-03-30	survival	2012.9	66	clear cell renal cell carcinoma	Ⅰ	4×3×2.5cm，2.5×2×1.5cm	left kidney	T1a	1
5%-10%	weak positive	nuclei	nuclei，cytoplasm	2007-03-16	death	2010-02-24	35	clear cell renal cell carcinoma	Ⅱ	7×7×4cm	right kidney	T2a	1
0-5%	weak positive	nuclei	nuclei	2007-04-11	survival	2012.9	65	clear cell renal cell carcinoma	Ⅰ	3.8×3.5×3cm	left kidney	T1a	1
10%-25%	weak positive	nuclei	cytoplasm	2007.4	survival	2012.9	65	clear cell renal cell carcinoma	Ⅰ	7×5×4cm	right kidney	T1b	1
0-5%	weak positive	nuclei	nuclei	2007.4	survival	2012.9	65	clear cell renal cell carcinoma	Ⅱ	3.5×2.5×2cm	right kidney	T1a	1
0-5%	weak positive	nuclei	nuclei，cytoplasm	2007-04-09	death	2012-07-31	63	clear cell renal cell carcinoma	Ⅲ	9×6×4cm	left kidney	T2a	2
10%-25%	weak positive	nuclei	nuclei	2007.4	survival	2012.9	65	clear cell renal cell carcinoma	Ⅰ	2.4×2×2cm	right kidney	T1a	1
negative	negative	negative	nuclei	2007.5	death	2007-08-31	3	clear cell renal cell carcinoma	Ⅲ	11×8×8cm	right kidney	T3	3
0-5%	weak positive	nuclei	nuclei	2007.5	death	2011-02-26	45	clear cell renal cell carcinoma	Ⅱ	3.5×3.5×3cm	right kidney	T1a	1
10%-25%	weak positive	nuclei	cytoplasm	2007.5	survival	2012.9	64	clear cell renal cell carcinoma	Ⅰ	5×5×3cm	left kidney	T1b	1
10%-25%	weak positive	nuclei	cytoplasm	2007.5	survival	2012.9	64	clear cell renal cell carcinoma	Ⅱ	5×4.5×4cm	right kidney	T1b	1
negative	negative	nuclei	nuclei，cytoplasm	2007.5	death	2011-05-12	48	clear cell renal cell carcinoma	Ⅱ	8×6×5.5cm	right kidney	T2a	2
0-5%	weak positive	nuclei	nuclei	2007.5	survival	2012.9	64	clear cell renal cell carcinoma	Ⅱ	3.5×3.5×3cm	left kidney	T1a	1
0-5%	weak positive	nuclei	cytoplasm	2007.5	death	2012-06-12	61	clear cell renal cell carcinoma	Ⅱ	10×8×5cm	right kidney	T2a	2
negative	negative	negative	nuclei，cytoplasm	2007.5	death	2008-01-09	8	clear cell renal cell carcinoma	Ⅲ	9×8×8cm	right kidney	T3	4
5%-10%	weak positive	nuclei	nuclei	2007.5	survival	2012.9	64	clear cell renal cell carcinoma	Ⅱ	9×8×7.5cm	right kidney	T2a	2
negative	negative	negative	cytoplasm	2007.5	death	2011-06-14	49	clear cell renal cell carcinoma	Ⅰ	4×3.8×2.8cm	right kidney	T1a	1
0-5%	weak positive	nuclei	nuclei，cytoplasm	2007.6	survival	2012.9	63	clear cell renal cell carcinoma	Ⅰ	11×9.5×5.5cm	left kidney	T3	3
0-5%	positive	nuclei	nuclei	2007.6	death	2010-06-08	36	clear cell renal cell carcinoma	Ⅲ	4×3.5×3cm	right kidney	T1a	1
5%-10%	positive	nuclei	nuclei，cytoplasm	2007.6	survival	2012.9	63	clear cell renal cell carcinoma	Ⅳ	6×4×3.5cm	right kidney	T1b	1
negative	negative	negative	nuclei，cytoplasm	2007.6	survival	2012.9	63	clear cell renal cell carcinoma	Ⅰ	4×3.5×2.5cm	left kidney	T1a	1
5%-10%	weak positive	nuclei	nuclei，cytoplasm	2007.6	death	2012-05-26	59	clear cell renal cell carcinoma	Ⅱ	5.5×4.5×4.5cm	right kidney	T1b	1
10%-25%	weak positive	nuclei	cytoplasm	2007.6	survival	2012.9	63	clear cell renal cell carcinoma	Ⅱ	4×4×3.5cm	left kidney	T1a	1
negative	negative	negative	cytoplasm	2007.6	survival	2012.9	63	clear cell renal cell carcinoma	Ⅱ	3×3×2cm	right kidney	T1a	1
negative	negative	negative	nuclei	2007.6	survival	2012.9	63	clear cell renal cell carcinoma	Ⅱ	5×4×3cm	right kidney	T1b	1
negative	negative	negative	nuclei	2007.7	death	2012-09-13	62	clear cell renal cell carcinoma	Ⅱ	6.5×6.5×4cm	right kidney	T1b	1
0-5%	weak positive	nuclei,cytoplasm	cytoplasm	2007.7	survival	2012.9	62	clear cell renal cell carcinoma	Ⅱ	4×3×2.5cm	right kidney	T1a	1
5%-10%	positive	nuclei	nuclei	2007.7	death	2010-03-03	32	clear cell renal cell carcinoma	Ⅱ	11×10×6.5cm	right kidney	T3	4
0-5%	weak positive	nuclei	nuclei，cytoplasm	2007.7	survival	2012.9	62	clear cell renal cell carcinoma	Ⅰ	5.5×5×4cm	left kidney	T1b	1
0-5%	positive	nuclei	nuclei，cytoplasm	2007.7	survival	2012.9	62	clear cell renal cell carcinoma	Ⅱ	4.5×4×3.5cm	right kidney	T1b	1
5%-10%	weak positive	nuclei	cytoplasm	2007.7	death	2012.9	62	clear cell renal cell carcinoma	Ⅲ	8.5×6.5×6cm	right kidney	T2a	2
5%-10%	positive	nuclei	nuclei	2007.7	survival	2012.9	62	clear cell renal cell carcinoma	Ⅰ	3.5×3×3cm	left kidney	T1a	1
0-5%	weak positive	nuclei	cytoplasm	2007.9	death	2009-03-20	18	clear cell renal cell carcinoma	Ⅲ	10×7×6.5cm	right kidney	T2a	2
0-5%	weak positive	nuclei	nuclei，cytoplasm	2007.9	survival	2012.9	60	clear cell renal cell carcinoma	Ⅱ	3.3×3.2×2.5cm	right kidney	T1a	1
10%-25%	negative	negative	negative	2007.9	survival	2012.9	60	clear cell renal cell carcinoma	Ⅰ	7×6×4cm	right kidney	T1b	1
5%-10%	positive	nuclei	nuclei，cytoplasm	2007.10	death	2011-09-09	47	clear cell renal cell carcinoma	Ⅲ	11×9×7cm	left kidney	T2b	2
25%-50%	positive	nuclei，cytoplasm	cytoplasm	2007.10	death	2011-05-22	43	clear cell renal cell carcinoma	Ⅰ	4×3×3cm	left kidney	T1a	1
10%-25%	weak positive	nuclei，cytoplasm	nuclei，cytoplasm	2007.10	survival	2012.9	59	clear cell renal cell carcinoma	Ⅰ	5.3×5×3.5cm	right kidney	T1b	1
25%-50%	positive	nuclei，cytoplasm	cytoplasm	2007.11	survival	2012.9	58	clear cell renal cell carcinoma	Ⅱ	5.5×5×4cm	right kidney	T1b	1
10%-25%	positive	nuclei	nuclei	2007.11	survival	2012.9	58	clear cell renal cell carcinoma	Ⅰ	4.5×3.8×3.5cm	right kidney	T1b	1
10%-25%	weak positive	nuclei	nuclei，cytoplasm	2007.12	survival	2012.9	57	clear cell renal cell carcinoma	Ⅰ	4×4×4cm	right kidney	T1a	1
0-5%	weak positive	nuclei	nuclei，cytoplasm	2007.12	survival	2012.9	57	clear cell renal cell carcinoma	Ⅱ	3.5×2.5×2.5cm	right kidney	T1a	1
10%-25%	weak positive	nuclei	negative	2007.12	survival	2012.9	57	clear cell renal cell carcinoma	Ⅱ	2.5×2×1.7cm	left kidney	T1a	1
0-5%	weak positive	nuclei	nuclei，cytoplasm	2007.12	survival	2012.9	57	clear cell renal cell carcinoma	Ⅰ	3×3×2.5cm	left kidney	T1a	1
0-5%	weak positive	nuclei	cytoplasm	2007.12	survival	2012.9	57	clear cell renal cell carcinoma	Ⅰ	3×2.2×1.7cm	right kidney	T1a	1
0-5%	positive	nuclei	nuclei	2007.12	death	2011-09-11	45	clear cell renal cell carcinoma	Ⅲ	10.5×9×4.5cm	right kidney	T2b	2
0-5%	positive	nuclei	nuclei，cytoplasm	2007.12	survival	2012.9	57	clear cell renal cell carcinoma	Ⅰ	4.5×4.5×4cm	right kidney	T1b	1
0-5%	weak positive	nuclei	cytoplasm	2007.12	survival	2012.9	57	clear cell renal cell carcinoma	Ⅰ	6×5×5cm	left kidney	T1b	1
0-5%	weak positive	nuclei	cytoplasm	2007.12	survival	2012.9	57	clear cell renal cell carcinoma	Ⅱ	5×5×4cm	right kidney	T1b	1
10%-25%	negative	negative	negative	2008.1	survival	2012.9	56	clear cell renal cell carcinoma	Ⅰ	7×6×5cm	right kidney	T1b	1
10%-25%	negative	negative	nuclei	2008.2	survival	2012.9	55	clear cell renal cell carcinoma	Ⅰ	2×2×1.5cm	left kidney	T1a	1
negative	negative	negative	nuclei	2008.2	death	2010-08-03	30	clear cell renal cell carcinoma	Ⅲ	5×4.5×3.5cm	left kidney	T1b	1
10%-25%	positive	nuclei	nuclei，cytoplasm					clear cell renal cell carcinoma	Ⅱ	4×4×3.5cm	left kidney	T1a	1
0-5%	weak positive	nuclei	cytoplasm					clear cell renal cell carcinoma	Ⅰ	3.5×3×2.8cm	right kidney	T1a	1
5%-10%	positive	nuclei	nuclei，cytoplasm					clear cell renal cell carcinoma	Ⅱ	3.6×3.5×3.5cm	right kidney	T1a	1
negative	negative	negative	cytoplasm					clear cell renal cell carcinoma	Ⅱ	3.5×2.5×2.5cm	right kidney	T1a	1
negative	negative	negative	cytoplasm					clear cell renal cell carcinoma	Ⅱ	3×2.5×2.5cm	left kidney	T1a	1
0-5%	weak positive	nuclei	cytoplasm					clear cell renal cell carcinoma	Ⅰ	3.2×2.8×2.2cm	left kidney	T1a	1
negative	negative	negative	cytoplasm					clear cell renal cell carcinoma	Ⅱ	3.2×2.8×2.6cm	left kidney	T1a	1
5%-10%	positive	nuclei	nuclei，cytoplasm	2006-11-03	death	2009-07-15	32	clear cell renal cell carcinoma	Ⅲ	4×3×3cm	left kidney	T1a	1
0-5%	weak positive	nuclei	nuclei，cytoplasm	2006-11-24	survival	2012.9	70	clear cell renal cell carcinoma	Ⅱ	2.5×2.5×2cm	left kidney	T1a	1
5%-10%	positive	nuclei	nuclei，cytoplasm	2006-12-14	death	2007-02-03	2	clear cell renal cell carcinoma	Ⅲ	4×3.5×3.5cm	left kidney	T1a	1
10%-25%	positive	nuclei	nuclei，cytoplasm	2006-10-11	survival	2012.9	71	clear cell renal cell carcinoma	Ⅱ	4×3.7×3.5cm	left kidney	T1a	1
0-5%	weak positive	nuclei	nuclei，cytoplasm	2006-11-03	survival	2012.9	70	clear cell renal cell carcinoma	Ⅱ	3×2.5×2cm	left kidney	T1a	1
10%-25%	positive	nuclei	nuclei，cytoplasm					clear cell renal cell carcinoma	Ⅱ	3.1×3×2.5cm	left kidney	T1a	1
25%-50%	positive	nuclei	nuclei，cytoplasm	2008.5	survival	2012.9	52	clear cell renal cell carcinoma	Ⅳ	2.3×2×2cm	right kidney	T1a	1
5%-10%	positive	nuclei	nuclei，cytoplasm	2007.6	death	2010-06-08	36	clear cell renal cell carcinoma	Ⅲ	4×3.5×3cm	right kidney	T1a	1
5%-10%	weak positive	nuclei	nuclei，cytoplasm	2008.7	survival	2012.9	50	clear cell renal cell carcinoma	Ⅳ	3.5×3×2cm	right kidney	T1a	1
25%-50%	weak positive	nuclei	nuclei，cytoplasm					clear cell renal cell carcinoma	Ⅱ	6.5×6.3×4.5cm	left kidney	T1b	1
0-5%	weak positive	nuclei	nuclei，cytoplasm	2006-08-08	survival	2012.9	73	clear cell renal cell carcinoma	Ⅱ	6.5×6.5cm	left kidney	T1b	1
10%-25%	positive	nuclei	nuclei，cytoplasm	2008.11	survival	2012.9	46	clear cell renal cell carcinoma	Ⅱ	5.5×5×4.5cm	right kidney	T1b	1
0-5%	weak positive	nuclei	cytoplasm					clear cell renal cell carcinoma	Ⅱ	4.3×4×3cm	left kidney	T1b	1
negative	negative	negative	nuclei，cytoplasm	2006-08-16	survival	2012.9	73	clear cell renal cell carcinoma	Ⅱ	6.5×4.5×4cm	left kidney	T1b	1
negative	negative	negative	cytoplasm	2006-11-03	survival	2012.9	70	clear cell renal cell carcinoma	Ⅱ	6×5×5cm	right kidney	T1b	1
0-5%	weak positive	nuclei	nuclei，cytoplasm					clear cell renal cell carcinoma	Ⅱ	5.5×4.3×3.4cm	right kidney	T1b	1
25%-50%	positive	nuclei,cytoplasm	cytoplasm					clear cell renal cell carcinoma	Ⅱ	6.5×5×4.5cm	right kidney	T1b	1
25%-50%	positive	nuclei,cytoplasm	nuclei，cytoplasm	2006.11	survival	2012.9	70	clear cell renal cell carcinoma	Ⅱ	7×6.5×6cm	left kidney	T1b	1
10%-25%	positive	nuclei	nuclei，cytoplasm					clear cell renal cell carcinoma	Ⅱ	5×4.8×4cm	right kidney	T1b	1
25%-50%	positive	nuclei	nuclei，cytoplasm	2007.6	survival	2012.9	63	clear cell renal cell carcinoma	Ⅱ	6×5×4.5cm	left kidney	T1b	1
0-5%	weak positive	nuclei	nuclei，cytoplasm	2006-10-24	survival	2012.9	71	clear cell renal cell carcinoma	Ⅱ	6×6×5.5cm	left kidney	T1b	1
0-5%	positive	nuclei	nuclei，cytoplasm	2008.4	survival	2012.9	53	clear cell renal cell carcinoma	Ⅲ	6×3×3cm	right kidney	T1b	1
5%-10%	positive	nuclei	nuclei，cytoplasm	2007.5	survival	2012.9	64	clear cell renal cell carcinoma	Ⅲ	5.7×5.7×5.5cm	left kidney	T1b	1
5%-10%	positive	nuclei	nuclei，cytoplasm	2007.7	death	2009-07-12	24	clear cell renal cell carcinoma	Ⅲ	0.3-4.5×4×3.5cm	right kidney	T1b	1
5%-10%	weak positive	nuclei	nuclei，cytoplasm					clear cell renal cell carcinoma	Ⅳ	2.5×2×2cm;5×5×4cm	left kidney	T1b	1
10%-25%	positive	nuclei	nuclei，cytoplasm	2007.6	survival	2012.9	63	clear cell renal cell carcinoma	Ⅱ	6×4×3.5cm	right kidney	T1b	1
10%-25%	positive	nuclei	nuclei，cytoplasm	2007-02-14	survival	2012.9	67	clear cell renal cell carcinoma	Ⅲ	7×8×4cm	left kidney	T2a	2
0-5%	weak positive	nuclei	nuclei，cytoplasm	2007-01-17	survival	2012.9	68	clear cell renal cell carcinoma	Ⅱ	8×7.5×7cm	right kidney	T2a	2
25%-50%	positive	nuclei	nuclei，cytoplasm					clear cell renal cell carcinoma	Ⅲ	7.3×6×4.5cm	left kidney	T2a	2
0-5%	weak positive	nuclei	nuclei，cytoplasm	2006-07-31	survival	2012.9	74	clear cell renal cell carcinoma	Ⅱ	8×6×5cm	right kidney	T2a	2
negative	negative	negative	nuclei，cytoplasm	2006-12-15	survival	2012.9	69	clear cell renal cell carcinoma	Ⅱ	8.5×7×5cm	left kidney	T2a	2
10%-25%	positive	nuclei	nuclei，cytoplasm	2007-01-24	survival	2012.9	68	clear cell renal cell carcinoma	Ⅱ	10×10×8.2cm	right kidney	T2a	2
10%-25%	weak positive	nuclei	nuclei，cytoplasm	2007.5	death	2012-06-12	61	clear cell renal cell carcinoma	Ⅲ	10×8×5cm	right kidney	T2a	2
0-5%	weak positive	nuclei	nuclei，cytoplasm					clear cell renal cell carcinoma	Ⅱ	11×7.5×7.2cm	left kidney	T2b	2
negative	negative	nuclei	cytoplasm					clear cell renal cell carcinoma	Ⅱ	8.8×8×6.5cm	left kidney	T2a	2
10%-25%	positive	nuclei	nuclei，cytoplasm	2006-10-24	survival	2012.9	71	clear cell renal cell carcinoma	Ⅳ	10×6×5cm	left kidney	T2a	2
0-5%	weak positive	nuclei	nuclei，cytoplasm	2006-12-08	death	2010-05-17	41	clear cell renal cell carcinoma	Ⅱ	8×7×6cm	right kidney	T2a	2
5%-10%	positive	nuclei	nuclei，cytoplasm					clear cell renal cell carcinoma	Ⅲ	15×13×11cm	left kidney	T2b	2
5%-10%	positive	nuclei	nuclei，cytoplasm					clear cell renal cell carcinoma	Ⅲ	8×6×6cm	right kidney	T2a	2
50%-75%	positive	nuclei	nuclei，cytoplasm					clear cell renal cell carcinoma	Ⅲ	8×6×5cm	left kidney	T2a	2
0-5%	weak positive	nuclei	nuclei，cytoplasm					clear cell renal cell carcinoma	Ⅲ	8.5×6.5×6cm	right kidney	T2a	2
negative	negative	negative	nuclei，cytoplasm	2006.11	death	2012-06-27	67	clear cell renal cell carcinoma	Ⅲ	8×7×6cm	left kidney	T2a	2
0-5%	weak positive	nuclei	nuclei，cytoplasm	2007-01-19	survival	2012.9	68	clear cell renal cell carcinoma	Ⅲ	14×10×7cm	left kidney	T2b	2
10%-25%	positive	nuclei	nuclei，cytoplasm	2007.3	survival	2012.9	66	clear cell renal cell carcinoma	Ⅱ	9×8×8cm	right kidney	T2a	2
5%-10%	weak positive	nuclei	nuclei，cytoplasm	2008.5	survival	2012.9	52	clear cell renal cell carcinoma	Ⅲ	8×5×5cm	right kidney	T2a	2
negative	negative	negative	nuclei，cytoplasm	2006.10	death	2007-04-28	6	clear cell renal cell carcinoma	Ⅳ	7.5×6×6cm	left kidney	T2a	2
negative	negative	negative	nuclei，cytoplasm	2007.6	survival	2012.9	63	clear cell renal cell carcinoma	Ⅲ	10×6×6cm	left kidney	T2a	2
negative	negative	negative	nuclei，cytoplasm	2007.9	death	2009-03-20	20	clear cell renal cell carcinoma	Ⅲ	10×7×6.5cm	right kidney	T2a	2
5%-10%	positive	nuclei	nuclei，cytoplasm	2008.5	death	2011-07-03	38	clear cell renal cell carcinoma	Ⅱ	9×7×4.5cm	left kidney	T2a	2
5%-10%	positive	nuclei	nuclei，cytoplasm	2008.6	death	2011-01-20	31	clear cell renal cell carcinoma	Ⅳ	9×8×5cm	left kidney	T2a	2
25%-50%	positive	nuclei，cytoplasm	nuclei，cytoplasm					clear cell renal cell carcinoma	Ⅱ	6×4.5×4cm	right kidney	T3	3
5%-10%	weak positive	nuclei	nuclei，cytoplasm	2007.5	death	2007-08-31	3	clear cell renal cell carcinoma	Ⅳ	11×8×8cm	right kidney	T3	3
25%-50%	positive	nuclei	nuclei，cytoplasm	2007.6	survival	2012.9	63	clear cell renal cell carcinoma	Ⅱ	11×9.5×5.5cm	left kidney	T3	3
negative	negative	negative	nuclei，cytoplasm	2007.7	death	2010-03-03	32	clear cell renal cell carcinoma	Ⅲ	11×10×6.5cm	right kidney	T3	3
negative	negative	negative	nuclei，cytoplasm					clear cell renal cell carcinoma	Ⅲ	8×6.5×3cm	right kidney	T3	3
25%-50%	positive	nuclei	nuclei，cytoplasm					clear cell renal cell carcinoma	Ⅳ	5.5×5.5×5.3cm	left kidney	T3	3
25%-50%	positive	nuclei	nuclei	2008.4	survival	2012.9	53	clear cell renal cell carcinoma	Ⅲ	6.5×6×4.5cm	right kidney	T3	3
5%-10%	weak positive	nuclei	nuclei，cytoplasm					clear cell renal cell carcinoma	Ⅲ	11×7.8×7.6cm	left kidney	T3	3
negative	negative	negative	nuclei，cytoplasm	2008.8	survival	2012.9	49	clear cell renal cell carcinoma	Ⅲ	5×5×4cm；3×2×1cm	left kidney	T3	3
50%-75%	positive	nuclei，cytoplasm	nuclei，cytoplasm					clear cell renal cell carcinoma	Ⅱ	5.2×4.5×1.8cm	left kidney	T3	3
25%-50%	positive	nuclei	nuclei，cytoplasm					clear cell renal cell carcinoma	Ⅲ	6×6×4cm	right kidney	T3	3
10%-25%	weak positive	nuclei	nuclei，cytoplasm					clear cell renal cell carcinoma	Ⅲ	4.5×3.5×3cm	left kidney	T3	3
0-5%	weak positive	nuclei	nuclei，cytoplasm	2007.1	death		8	clear cell renal cell carcinoma	Ⅱ	4×4×3cm	left kidney	T1	3
25%-50%	positive	nuclei	nuclei，cytoplasm					clear cell renal cell carcinoma	Ⅲ	5×5×4cm	left kidney	T3	3
negative	negative	negative	cytoplasm					clear cell renal cell carcinoma	Ⅰ	diameter7cm	left kidney	T1	3
5%-10%	weak positive	nuclei	nuclei，cytoplasm	2006-09-27	survival	2012.9	72	clear cell renal cell carcinoma	Ⅲ	12×10×8cm	left kidney	T2b	3
0-5%	weak positive	nuclei	cytoplasm					clear cell renal cell carcinoma	Ⅱ	4×4×3cm	left kidney	T1	3
5%-10%	weak positive	nuclei	nuclei，cytoplasm					clear cell renal cell carcinoma	Ⅲ	6×6×5cm	right kidney	T1	4
