# Supplementary material for: The RNA-binding protein QKI suppresses tumorigenesis of clear cell renal cell carcinoma by regulating the expression of HIF-1α
Source: J Cancer. 2020 Jan 1;11(6):1359–70. doi: 10.7150/jca.36083 (PMC6995368; doi:10.7150/jca.36083)
Supplement: Supplementary file 2 — Table S2. [file jcav11p1359s2.xlsx]

## Sheet: Sheet1
	forward primer	reverse primer
QKI common	GGGGAAATGGAAACGAAGG	TTGAGCCTTTGCCTCGGAC
β-actin	AGCGGGAAATCGTGCGTGAC	TGGAAGGTGGACAGCGAGGC
GLUT-1	CTCATGGACGGGTGAGGC	CTGGGACCACTTGGCATGG
PGK-1	CCACTGTGGCTTCTGGCATA	ATGAGAGCTTTGGTTCCCCG
VEGF	CTCATGGACGGGTGAGGC	CTGGGACCACTTGGCATGG
HIF-1α	GCACCGGAATTCGATGTGGA	TGGTCGCGAAAAAGCCATTG
